# Supplementary material for: Myanmar Burkholderia pseudomallei strains are genetically diverse and originate from Asia with phylogenetic evidence of reintroductions from neighbouring countries
Source: Sci Rep. 2020 Oct 1;10:16260. doi: 10.1038/s41598-020-73545-8 (PMC7530998; doi:10.1038/s41598-020-73545-8)
Supplement: Supplementary file 3 — Supplementary Table S1. [file 41598_2020_73545_MOESM3_ESM.xlsx]

## Sheet: Table_S1
B. pseudomallei strain	unique ID (if applicable)	Year	ST	geographical.group	Country of Origin	accession no	Genome Reference (if applicable)
MSHR0116	9742_6#11	1992	149	Australasia	Australia	ERR311040	newly_sequenced (Chewapreecha et al 2017)
MSHR0210	9742_6#14	1993	238	Australasia	Australia	ERR311043	newly_sequenced (Chewapreecha et al 2017)
MSHR0253	9742_6#16	1994	1070	Australasia	Australia	ERR311045	newly_sequenced (Chewapreecha et al 2017)
MSHR0287	9742_6#17	1994	125	Australasia	Australia	ERR311046	newly_sequenced (Chewapreecha et al 2017)
MSHR0356	9742_6#20	1995	149	Australasia	Australia	ERR311049	newly_sequenced (Chewapreecha et al 2017)
MSHR0445a	9742_6#21	1996	126	Australasia	Australia	ERR311050	newly_sequenced (Chewapreecha et al 2017)
MSHR0447	9742_6#23	1996	285	Australasia	Australia	ERR311052	newly_sequenced (Chewapreecha et al 2017)
MSHR0690	9742_6#28	1998	130	Australasia	Australia	ERR311057	newly_sequenced (Chewapreecha et al 2017)
MSHR0710	9742_6#29	1998	245	Australasia	Australia	ERR311058	newly_sequenced (Chewapreecha et al 2017)
MSHR0720	9742_6#30	1998	278	Australasia	Australia	ERR311059	newly_sequenced (Chewapreecha et al 2017)
MSHR0867	9742_6#32	1999	103	Australasia	Australia	ERR311061	newly_sequenced (Chewapreecha et al 2017)
MSHR0911	9742_6#33	1999	112	Australasia	Australia	ERR311062	newly_sequenced (Chewapreecha et al 2017)
MSHR1200	9742_9#1	1997	262	Australasia	Australia	ERR539740	newly_sequenced (Chewapreecha et al 2017)
MSHR1333	9742_9#3	2002	244	Australasia	Australia	ERR539742	newly_sequenced (Chewapreecha et al 2017)
MSHR1455	9742_9#5	2002	255	Australasia	Australia	ERR539744	newly_sequenced (Chewapreecha et al 2017)
MSHR1555	9742_9#6	2003	239	Australasia	Australia	ERR539745	newly_sequenced (Chewapreecha et al 2017)
MSHR1768	9742_9#11	2003	797	Australasia	Australia	ERR539750	newly_sequenced (Chewapreecha et al 2017)
MSHR1879	9742_9#12	2004	332	Australasia	Australia	ERR539751	newly_sequenced (Chewapreecha et al 2017)
MSHR1888	9742_9#13	2004	245	Australasia	Australia	ERR539752	newly_sequenced (Chewapreecha et al 2017)
MSHR2089	9742_9#16	2004	442	Australasia	Australia	ERR539755	newly_sequenced (Chewapreecha et al 2017)
MSHR2141	9554_8#3	2005	483	Australasia	Australia	ERR298341	newly_sequenced (Chewapreecha et al 2017)
MSHR2178	9742_9#17	2005	1075	Australasia	Australia	ERR539756	newly_sequenced (Chewapreecha et al 2017)
MSHR2189	9742_9#18	2005	450	Australasia	Australia	ERR539757	newly_sequenced (Chewapreecha et al 2017)
MSHR2232	9742_9#19	2006	266	Australasia	Australia	ERR539758	newly_sequenced (Chewapreecha et al 2017)
MSHR2265	9742_9#20	2006	514	Australasia	Australia	ERR539759	newly_sequenced (Chewapreecha et al 2017)
MSHR2543	9742_9#22	2007	573	Australasia	Australia	ERR539761	newly_sequenced (Chewapreecha et al 2017)
MSHR3497	9742_9#25	2009	861	Australasia	Australia	ERR539764	newly_sequenced (Chewapreecha et al 2017)
MSHR4004	9554_8#5	2010	849	Australasia	Australia	ERR298343	newly_sequenced (Chewapreecha et al 2017)
MSHR498	9554_8#2	1997	682	Australasia	Australia	ERR298340	newly_sequenced (Chewapreecha et al 2017)
MSHR504	9554_8#4	1997	268	Australasia	Australia	ERR298342	newly_sequenced (Chewapreecha et al 2017)
MSHR5477	9554_8#6	2011	998	Australasia	Australia	ERR298344	newly_sequenced (Chewapreecha et al 2017)
MSHR5619	9554_8#8	2011	999	Australasia	Australia	ERR298346	newly_sequenced (Chewapreecha et al 2017)
MSHR0668		1995	129	Australasia	Australia	SRR1617372
MSHR1153		2001	117	Australasia	Australia	SRR2875414
6_CDC	9742_6#4	1960	46	Asia	Bangladesh	ERR311033	newly_sequenced (Chewapreecha et al 2017)
H034580128	9517_1#8	2003	unknown	Asia	Bangladesh	ERR298750	newly_sequenced (Chewapreecha et al 2017)
H061220286	9517_1#9	2006	1007	Asia	Bangladesh	ERR298751	newly_sequenced (Chewapreecha et al 2017)
H103520155	9517_1#10	2010	unknown	Asia	Bangladesh	ERR298752	newly_sequenced (Chewapreecha et al 2017)
SID2889	9517_1#5	1998	56	Asia	Bangladesh	ERR298747	newly_sequenced (Chewapreecha et al 2017)
SID3811	9517_1#6	1999	43	Asia	Bangladesh	ERR298748	newly_sequenced (Chewapreecha et al 2017)
SID4717	9517_1#7	1999	71	Asia	Bangladesh	ERR298749	newly_sequenced (Chewapreecha et al 2017)
BCC215			1355	America	Brazil	ABBR00000000	Gee et al., Emerg Infect Dis 2014 20(4):682-84
4900CFPatient1			92	America	Brazil	ARZE00000000	Gee et al., Emerg Infect Dis 2014 20(4):682-84
H061740680	9517_1#12	2006	92	America	Brazil	ERR298754	newly_sequenced (Chewapreecha et al 2017)
SID1615	9517_1#11	2003	92	America	Brazil	ERR298753	newly_sequenced (Chewapreecha et al 2017)
SID1131	9517_1#13	2003	169	Asia	Brunei	ERR298755	newly_sequenced (Chewapreecha et al 2017)
BF103; MSHR7964			1121	Africa	Burkina Faso	SRR3145394	Sarovich et al mSphere 2016 1(2): e00089-15
BF111; MSHR7965			1122	Africa	Burkina Faso	SRR3145395	Sarovich et al mSphere 2016 1(2): e00089-15
NT_20	9517_1#14	1973	6	Africa	Burkina_Faso	ERR298756	newly_sequenced (Chewapreecha et al 2017)
MSHR12626	Y3	2017	1371	Asia	Myanmar	SAMN15594680	This study
MSHR12627	Y21	2017	56	Asia	Myanmar	SAMN15594681	This study
MSHR12628	Y22	2017	56	Asia	Myanmar	SAMN15594682	This study
MSHR12629	Y42	2018	90	Asia	Myanmar	SAMN15594683	This study
MSHR12630	M72	2018	56	Asia	Myanmar	SAMN15594684	This study
MSHR12632	M92	2018	90	Asia	Myanmar	SAMN15594685	This study
MSHR12633	Y43	2018	1371	Asia	Myanmar	SAMN15594686	This study
MSHR12634	Y33	2018	346	Asia	Myanmar	SAMN15594687	This study
MSHR12636	755	2018	1752	Asia	Myanmar	SAMN15594688	This study
MSHR12637	2119	2018	1753	Asia	Myanmar	SAMN15594689	This study
MSHR12640	2128	2018	1753	Asia	Myanmar	SAMN15594690	This study
MSHR12644	2139	2018	1753	Asia	Myanmar	SAMN15594691	This study
MSHR12645	2143	2018	1753	Asia	Myanmar	SAMN15594692	This study
MSHR12647	2844	2018	1770	Asia	Myanmar	SAMN15594693	This study
MSHR12833	MM73014	2018	1765	Asia	Myanmar	SAMN15594694	This study
MSHR12837	2897	2018	1766	Asia	Myanmar	SAMN15594695	This study
CAM41	9742_9#34	2008	105	Asia	Cambodia	ERR539773	newly_sequenced (Chewapreecha et al 2017)
E562	8191_2#14	2006	494	Asia	Cambodia	ERR178253	newly_sequenced (Chewapreecha et al 2017)
E569	8191_2#15	2006	510	Asia	Cambodia	ERR178254	newly_sequenced (Chewapreecha et al 2017)
SHCH2430	9554_8#22	2010	849	Asia	Cambodia	ERR298360	newly_sequenced (Chewapreecha et al 2017)
SR-020	8191_2#11	2007	693	Asia	Cambodia	ERR178250	newly_sequenced (Chewapreecha et al 2017)
SR-025	8191_2#12	2007	690	Asia	Cambodia	ERR178251	newly_sequenced (Chewapreecha et al 2017)
SR-039	8191_2#6	2008	694	Asia	Cambodia	ERR178245	newly_sequenced (Chewapreecha et al 2017)
5691	9517_1#37	1956	82	Africa	Chad	ERR298779	newly_sequenced (Chewapreecha et al 2017)
MSHR6969	9554_8#9	1956	82	Africa	Chad	ERR298347	newly_sequenced (Chewapreecha et al 2017)
BPC006			70	Asia	China	NC_018527, NC_018529	Fang et al., 2012 J Bacteriol 194(23) 6604-05
E0698	9742_9#31	1987	70	Asia	China	ERR539770	newly_sequenced (Chewapreecha et al 2017)
E0702	9742_9#32	1999	70	Asia	China	ERR539771	newly_sequenced (Chewapreecha et al 2017)
Hainan_106	9517_1#16	1996	50	Asia	China	ERR298758	newly_sequenced (Chewapreecha et al 2017)
Hainan1	9517_1#15	1996	unknown	Asia	China	ERR298757	newly_sequenced (Chewapreecha et al 2017)
HK2	9742_9#27	1987	70	Asia	China	ERR539766	newly_sequenced (Chewapreecha et al 2017)
OP285A	9742_9#30	2007	32	Asia	China	ERR539769	newly_sequenced (Chewapreecha et al 2017)
OP79A	9742_9#28	2007	70	Asia	China	ERR539767	newly_sequenced (Chewapreecha et al 2017)
7893	10532_1#77	1962	11	America	Ecuador	ERR351982	newly_sequenced (Chewapreecha et al 2017)
MSHR0142	9742_6#13	1992	280	Australasia	Fiji	ERR311042	newly_sequenced (Chewapreecha et al 2017)
MSHR3020	9742_9#24	2008	280	Australasia	Fiji	ERR539763	newly_sequenced (Chewapreecha et al 2017)
C2_Bp	11233_1#28	2012	1128	Africa	Gabon	ERR403714	newly_sequenced (Chewapreecha et al 2017)
Gabon_Bp	11233_1#30	2013	1127	Africa	Gabon	ERR403716	newly_sequenced (Chewapreecha et al 2017)
G9709	9742_6#8	1995	43	Asia	India	ERR311037	newly_sequenced (Chewapreecha et al 2017)
H054640145	9517_1#17	2005	344	Asia	India	ERR298759	newly_sequenced (Chewapreecha et al 2017)
H103360117	9517_1#18	2010	unknown	Asia	India	ERR298760	newly_sequenced (Chewapreecha et al 2017)
MSHR2056	9742_9#15	2005	46	Asia	Indonesia	ERR539754	newly_sequenced (Chewapreecha et al 2017)
MM24	8009_4#1	2003	162	Asia	Laos	ERR162597	newly_sequenced (Chewapreecha et al 2017)
MM28	8009_4#8	2004	513	Asia	Laos	ERR162604	newly_sequenced (Chewapreecha et al 2017)
MM37	8009_4#7	2004	500	Asia	Laos	ERR162603	newly_sequenced (Chewapreecha et al 2017)
MM39	8009_4#2	2004	511	Asia	Laos	ERR162598	newly_sequenced (Chewapreecha et al 2017)
MM45	8009_4#3	2004	495	Asia	Laos	ERR162599	newly_sequenced (Chewapreecha et al 2017)
MM54	8009_4#5	2004	504	Asia	Laos	ERR162601	newly_sequenced (Chewapreecha et al 2017)
MM56	8009_4#9	2004	491	Asia	Laos	ERR162605	newly_sequenced (Chewapreecha et al 2017)
MM70	8009_4#11	2005	507	Asia	Laos	ERR162607	newly_sequenced (Chewapreecha et al 2017)
MM76	8009_4#10	2005	488	Asia	Laos	ERR162606	newly_sequenced (Chewapreecha et al 2017)
MM80	8009_4#12	2005	512	Asia	Laos	ERR162608	newly_sequenced (Chewapreecha et al 2017)
MM85	8009_4#4	2005	489	Asia	Laos	ERR162600	newly_sequenced (Chewapreecha et al 2017)
MM91	8009_4#6	2005	205	Asia	Laos	ERR162602	newly_sequenced (Chewapreecha et al 2017)
SVC_34	8009_4#15	2009	47	Asia	Laos	ERR162611	newly_sequenced (Chewapreecha et al 2017)
SVE_77	8009_4#13	2009	unknown	Asia	Laos	ERR162609	newly_sequenced (Chewapreecha et al 2017)
SVW_02	8009_4#14	2009	16	Asia	Laos	ERR162610	newly_sequenced (Chewapreecha et al 2017)
BEL2013; MSHR7966			1043	Africa	Madagascar	SRR3145396	Sarovich et al mSphere 2016 1(2): e00089-15
LN_10	9517_1#26	NA	46	Asia	Malaysia	ERR298768	newly_sequenced (Chewapreecha et al 2017)
LN_22892	9517_1#25	NA	438	Asia	Malaysia	ERR298767	newly_sequenced (Chewapreecha et al 2017)
LN_29564	9517_1#22	NA	289	Asia	Malaysia	ERR298764	newly_sequenced (Chewapreecha et al 2017)
LN_31348	9517_1#23	NA	46	Asia	Malaysia	ERR298765	newly_sequenced (Chewapreecha et al 2017)
LN_34170	9517_1#21	1977	51	Asia	Malaysia	ERR298763	newly_sequenced (Chewapreecha et al 2017)
LN_34677	9517_1#27	NA	unknown	Asia	Malaysia	ERR298769	newly_sequenced (Chewapreecha et al 2017)
LN_6	9517_1#24	NA	46	Asia	Malaysia	ERR298766	newly_sequenced (Chewapreecha et al 2017)
MSHR0315	9742_6#18	1994	232	Asia	Malaysia	ERR311047	newly_sequenced (Chewapreecha et al 2017)
SID3783	9517_1#29	1999	51	Asia	Malaysia	ERR298771	newly_sequenced (Chewapreecha et al 2017)
SID4349	9517_1#28	1999	426	Asia	Malaysia	ERR298770	newly_sequenced (Chewapreecha et al 2017)
MSHR7398	9554_8#19	2010	92	America	Martinique	ERR298357	newly_sequenced (Chewapreecha et al 2017)
MSHR7400	9554_8#21	2010	92	America	Martinique	ERR298359	newly_sequenced (Chewapreecha et al 2017)
Green	9742_6#9	2004	unknown	Africa	Mauritius	ERR311038	newly_sequenced (Chewapreecha et al 2017)
IL2014_Mexico				Americas	Mexico	SRR7140691
MSHR7397	9554_8#18	2002	291	Australasia	New_Caledonia	ERR298356	newly_sequenced (Chewapreecha et al 2017)
MSHR7399	9554_8#20	2004	292	Australasia	New_Caledonia	ERR298358	newly_sequenced (Chewapreecha et al 2017)
H101180656	9517_1#30	2010	707	Africa	Nigeria	ERR298772	newly_sequenced (Chewapreecha et al 2017)
MSHR0491	9742_6#25	1997	126	Australasia	Northern Territory, Australia	ERR311054	newly_sequenced (Chewapreecha et al 2017)
Pakistan9			72	Asia	Pakistan	CP008754, CP008755	Daligault et al., Genome Announc 2014 2(6):e01106-14
G1467	9742_6#7	1978	246	Australasia	Papua New Guinea	ERR311036	newly_sequenced (Chewapreecha et al 2017)
MSHR0141	9742_6#12	1992	274	Australasia	Papua New Guinea	ERR311041	newly_sequenced (Chewapreecha et al 2017)
MSHR2434	9742_9#21	2006	515	Australasia	Papua New Guinea	ERR539760	newly_sequenced (Chewapreecha et al 2017)
H110440887	9517_1#35	2011	unknown	Australasia	Philippines	ERR298777	newly_sequenced (Chewapreecha et al 2017)
MK_1900	9517_1#34	1990	63	Australasia	Philippines	ERR298776	newly_sequenced (Chewapreecha et al 2017)
MK_441	9517_1#31	1990	57	Australasia	Philippines	ERR298773	newly_sequenced (Chewapreecha et al 2017)
MK_451	9517_1#32	1990	98	Australasia	Philippines	ERR298774	newly_sequenced (Chewapreecha et al 2017)
MK_453	9517_1#33	1990	57	Australasia	Philippines	ERR298775	newly_sequenced (Chewapreecha et al 2017)
F3253	9742_6#6	1982	95	Americas	Puerto_Rico	ERR311035	newly_sequenced (Chewapreecha et al 2017)
H0929	9742_6#10	1998	92	Americas	Puerto_Rico	ERR311039	newly_sequenced (Chewapreecha et al 2017)
MSHR6976	9554_8#16	1967	661	Asia	Sabah(Malaysia)	ERR298354	newly_sequenced (Chewapreecha et al 2017)
MSHR5107			881	Asia	Sarawak, Malaysian Borneo	JZXP00000000	Podin et al., 2014 Antimicob Agents Chemother 58 (1), 162-6
Bp22			423	Asia	Singapore	CM001156, CM001157	Nandi et al., 2010 PLoS Pathog 6(4): E1000845
MSHR6975	9554_8#15	1935	51	Asia	Singapore	ERR298353	newly_sequenced (Chewapreecha et al 2017)
S13			51	Asia	Singapore	AAHW02000000	Nandi et al., 2010 PLoS Pathog 6(4): E1000845
1426a	8009_4#26	1995	317	Asia	Thailand	ERR162622	newly_sequenced (Chewapreecha et al 2017)
2614a	8009_4#16	2001	70	Asia	Thailand	ERR162612	newly_sequenced (Chewapreecha et al 2017)
2632a	8009_4#29	2001	229	Asia	Thailand	ERR162625	newly_sequenced (Chewapreecha et al 2017)
2659a	8009_4#18	2001	54	Asia	Thailand	ERR162614	newly_sequenced (Chewapreecha et al 2017)
2667a	8009_4#19	2001	58	Asia	Thailand	ERR162615	newly_sequenced (Chewapreecha et al 2017)
2698a	8009_4#24	2001	34	Asia	Thailand	ERR162620	newly_sequenced (Chewapreecha et al 2017)
2719a	8009_4#23	2001	48	Asia	Thailand	ERR162619	newly_sequenced (Chewapreecha et al 2017)
2767a	8009_4#17	2001	167	Asia	Thailand	ERR162613	newly_sequenced (Chewapreecha et al 2017)
2769a	8009_4#25	2001	33	Asia	Thailand	ERR162621	newly_sequenced (Chewapreecha et al 2017)
2774a	8009_4#22	2001	174	Asia	Thailand	ERR162618	newly_sequenced (Chewapreecha et al 2017)
2820a	8009_4#21	2001	60	Asia	Thailand	ERR162617	newly_sequenced (Chewapreecha et al 2017)
2833a	8009_4#28	2002	316	Asia	Thailand	ERR162624	newly_sequenced (Chewapreecha et al 2017)
995a	8009_4#27	1992	309	Asia	Thailand	ERR162623	newly_sequenced (Chewapreecha et al 2017)
A-277-02-2-10	10250_7#1	2011	218	Asia	Thailand	ERR343795	newly_sequenced (Chewapreecha et al 2017)
A-278-05-2-01	10250_7#2	2011	54	Asia	Thailand	ERR343796	newly_sequenced (Chewapreecha et al 2017)
A-281-02-2-01	10250_7#12	2011	206	Asia	Thailand	ERR343806	newly_sequenced (Chewapreecha et al 2017)
A-281-02-2-02	10250_7#13	2011	50	Asia	Thailand	ERR343807	newly_sequenced (Chewapreecha et al 2017)
A-281-02-2-05	10250_7#16	2011	50	Asia	Thailand	ERR343810	newly_sequenced (Chewapreecha et al 2017)
A-282-02-1-02	10250_7#23	2011	399	Asia	Thailand	ERR343816	newly_sequenced (Chewapreecha et al 2017)
A-294-05-2-03	10250_7#44	2011	9	Asia	Thailand	ERR343837	newly_sequenced (Chewapreecha et al 2017)
E361	8009_4#30	1998	230	Asia	Thailand	ERR162626	newly_sequenced (Chewapreecha et al 2017)
HBPUB10134a			228	Asia	Thailand	CP008911, CP008912	Daligault et al., Genome Announc 2014 2(6):e01106-14
HBPUB10303a			48	Asia	Thailand	CP008893, CP008894	Daligault et al., Genome Announc 2014 2(6):e01106-14
K96243			10	Asia	Thailand	NC_006350, NC_006351	Holden et al., Proc Natl Acad Sci U S A 2004 101(39):14240-45
1106a			70	Asia	Ubon Ratchathani, Thailand	CP008758, CP008759	Daligault et al., Genome Announc 2014 2(6):e01106-14
1106b			70	Asia	Ubon Ratchathani, Thailand	CM000774, CM000775	Nandi et al., 2010 PLoS Pathog 6(4): E1000845
1710a			177	Asia	Ubon Ratchathani, Thailand	CM000832, CM000833	Nandi et al., 2010 PLoS Pathog 6(4): E1000845
1710b			177	Asia	Ubon Ratchathani, Thailand	CP000124, CP000125	Nandi et al., 2010 PLoS Pathog 6(4): E1000845
D4899	10532_1#76	1976	12	America	Venezuela	ERR351981	newly_sequenced (Chewapreecha et al 2017)
137	8191_2#17	2008	67	Asia	Vietnam	ERR178256	newly_sequenced (Chewapreecha et al 2017)
532	8191_2#19	2009	163	Asia	Vietnam	ERR178258	newly_sequenced (Chewapreecha et al 2017)
683	8191_2#20	2009	871	Asia	Vietnam	ERR178259	newly_sequenced (Chewapreecha et al 2017)
720	8191_2#21	2009	67	Asia	Vietnam	ERR178260	newly_sequenced (Chewapreecha et al 2017)
1040	8191_2#22	2010	884	Asia	Vietnam	ERR178261	newly_sequenced (Chewapreecha et al 2017)
1042	8191_2#23	2010	unknown	Asia	Vietnam	ERR178262	newly_sequenced (Chewapreecha et al 2017)
1043	8191_2#24	2010	unknown	Asia	Vietnam	ERR178263	newly_sequenced (Chewapreecha et al 2017)
1062	8191_2#25	2010	653	Asia	Vietnam	ERR178264	newly_sequenced (Chewapreecha et al 2017)
1072	8191_2#26	2010	211	Asia	Vietnam	ERR178265	newly_sequenced (Chewapreecha et al 2017)
1080	8191_2#27	2010	916	Asia	Vietnam	ERR178266	newly_sequenced (Chewapreecha et al 2017)
1095	8191_2#28	2010	67	Asia	Vietnam	ERR178267	newly_sequenced (Chewapreecha et al 2017)
1097	8191_2#29	2010	367	Asia	Vietnam	ERR178268	newly_sequenced (Chewapreecha et al 2017)
1258	8191_2#30	2011	653	Asia	Vietnam	ERR178269	newly_sequenced (Chewapreecha et al 2017)
MSHR6970	9554_8#10	1947	169	Asia	Vietnam	ERR298348	newly_sequenced (Chewapreecha et al 2017)
MSHR6971	9554_8#11	1947	56	Asia	Vietnam	ERR298349	newly_sequenced (Chewapreecha et al 2017)
MSHR6972	9554_8#12	1947	56	Asia	Vietnam	ERR298350	newly_sequenced (Chewapreecha et al 2017)
MSHR6973	9554_8#13	1953	288	Asia	Vietnam	ERR298351	newly_sequenced (Chewapreecha et al 2017)
MSHR6974	9554_8#14	1948	169	Asia	Vietnam	ERR298352	newly_sequenced (Chewapreecha et al 2017)
H065460522	9517_1#36	2007	unknown	America	Virgin_Islands	ERR298778	newly_sequenced (Chewapreecha et al 2017)
